# Supplementary material for: MtSIN1a Enhances Salinity Tolerance in Medicago truncatula and Alfalfa
Source: Genes (Basel). 2025 Sep 29;16(10):1156. doi: 10.3390/genes16101156 (PMC12564375; doi:10.3390/genes16101156)
Supplement: Supplementary file 1 [file genes-16-01156-s001.zip]

Archive with 8 entries (8 files):
- Figure S Legend.pdf
- Figure S1.tif
- Figure S2.jpg
- Figure S3.tif
- Figure S4.tif
- Figure S5.tif
- Figure S6.tif
- Table S.xlsx
