# Supplementary material for: MtSIN1a Enhances Salinity Tolerance in Medicago truncatula and Alfalfa
Source: Genes (Basel). 2025 Sep 29;16(10):1156. doi: 10.3390/genes16101156 (PMC12564375; doi:10.3390/genes16101156)
Supplement: Supplementary file 1 [file genes-16-01156-s001.zip › Table S.xlsx]

## Sheet: Table S1
The homolog of GmSIN1
Medicago truncatula		Arabidopsis thaliana		Medicago sativa
Medtr2g079990/MtSIN1a		AT3G15500/ANAC055		MS.gene059867
Medtr8g059170/MtSIN1b		AT1G52890/ANAC019		MS.gene065170
Medtr3g088110		AT4G27410/ANAC072		MS.gene031385
Medtr8g094580		AT1G01720/ANAC002		MS.gene069381
Medtr7g085220		AT3G04070/ANAC047		MS.gene34196
Medtr2g080010		AT5G08790/ANAC081		MS.gene032313
Medtr3g096920		AT1G77450/ANAC032		MS.gene032315
Medtr4g089135		AT1G61110/ANAC025		MS.gene007865
Medtr2157s0010		AT5G63790/ANAC102		MS.gene32576
Medtr5g041940		AT1G69490/ANAC029		MS.gene32575
Medtr2g093810		AT3G15510/NAC2		MS.gene007864
Medtr7g100990		AT1G52880/ANAC018		MS.gene36079
Medtr4g081870		AT3G18400/ANAC058		MS.gene032314
Medtr5g076850		AT2G24430/NAC038		MS.gene045066
Medtr2g064090		AT2G02450/NAC035		MS.gene013823
Medtr3g435150		AT2G33480/ANAC041		MS.gene75427
Medtr6g084430		AT5G53950/ANAC098		MS.gene02590
Medtr3g064580		AT5G13180/ANAC083		MS.gene49710
Medtr3g109340		AT4G17980/ANAC071		MS.gene030578
Medtr4g134460		AT5G46590/ANAC096		MS.gene70178
				MS.gene41702
				MS.gene51895
				MS.gene067783
				MS.gene51937
				MS.gene39413
				MS.gene32173
				MS.gene052526
				MS.gene33762
				MS.gene31315
				MS.gene22445
				MS.gene20054
				MS.gene007504
				MS.gene42832
				MS.gene028739
				MS.gene043578
				MS.gene008341
				MS.gene03529
				MS.gene061569
				MS.gene05019
				MS.gene049696
				MS.gene031060
				MS.gene77423
				MS.gene42977
				MS.gene070563
				MS.gene032886
				MS.gene25490
				MS.gene35951
				MS.gene34672

## Sheet: Table S2
125 up-regulated DEGs in 35S:MtSIN1a#4 compared to WT
Gene ID	Log2(35S:MtSIN1a-GFP#4 / WT)	q value
MsG0080048037.01	1.1541	0.0354776
MsG0080048040.01	1.2156	0.0016455
MsG0080048216.01	1.4221	0.00737476
MsG0180000086.01	1.6125	2.24E-05
MsG0180000113.01	1.0099	0.00229379
MsG0180000118.01	1.052	0.0182632
MsG0180000336.01	1.0796	0.00495106
MsG0180000747.01	1.0134	0.00908131
MsG0180000833.01	1.5946	0.0196913
MsG0180002023.01	1.0646	0.0266067
MsG0180002098.01	1.7203	0.0249134
MsG0180002545.01	1.8228	0.0265154
MsG0180003097.01	1.0713	0.0133484
MsG0180003117.01	1.0685	0.0136174
MsG0180003142.01	1.7046	0.0346879
MsG0180003313.01	1.0993	0.00469391
MsG0180003585.01	1.045	0.0354776
MsG0180003623.01	1.1295	0.00731224
MsG0180003854.01	1.1059	0.0379123
MsG0180004121.01	4.1036	1.16E-10
MsG0180004129.01	1.1398	0.00750596
MsG0180004130.01	1.1236	0.0299103
MsG0180004151.01	1.1982	0.0234265
MsG0180004202.01	2.3233	0.018888
MsG0180004263.01	1.1711	0.0108581
MsG0180004538.01	5.3245	0.0379123
MsG0180004609.01	1.1785	0.00750596
MsG0180004829.01	1.0366	0.0154178
MsG0180004877.01	1.0953	0.0108581
MsG0180005477.01	2.039	0.0161798
MsG0180005558.01	1.3133	0.0281742
MsG0180005573.01	1.0916	0.0173481
MsG0180006015.01	8.0804	3.96E-05
MsG0280006747.01	1.0386	0.0255795
MsG0280007055.01	1.001	0.0321326
MsG0280007501.01	1.4383	0.0305169
MsG0280008118.01	1.178	0.0195729
MsG0280010130.01	1.0281	0.0251007
MsG0280010181.01	1.219	0.0356726
MsG0280010232.01	1.24	0.0111716
MsG0280010252.01	7.0425	8.50E-05
MsG0280010643.01	1.3542	0.0217828
MsG0380011673.01	2.2666	0.00171364
MsG0380012108.01	1.0222	0.047282
MsG0380012122.01	2.2336	0.013411
MsG0380013178.01	1.1207	0.0149631
MsG0380014577.01	1.1713	0.0153487
MsG0380014627.01	1.7655	0.00144611
MsG0380014702.01	1.136	0.013411
MsG0380015857.01	1.0979	0.0182632
MsG0380015975.01	1.3667	0.00694651
MsG0380016519.01	1.4928	0.0249134
MsG0380016678.01	1.2154	0.00469391
MsG0380017516.01	1.3324	0.00666953
MsG0380017526.01	1.2973	0.00901148
MsG0380017749.01	1.7832	0.00134011
MsG0380017788.01	1.6093	0.00694651
MsG0480018084.01	1.0844	0.00304845
MsG0480018252.01	1.6693	0.00283219
MsG0480018285.01	1.3188	0.00721383
MsG0480018390.01	1.1603	0.0439016
MsG0480018850.01	1.013	0.00469391
MsG0480019512.01	3.8706	0.00968849
MsG0480019632.01	1.0718	0.0187394
MsG0480019747.01	1.1334	0.0285824
MsG0480020115.01	1.3455	0.0281742
MsG0480020783.01	2.8266	2.28E-04
MsG0480020895.01	1.0983	0.021162
MsG0480021417.01	1.0829	0.00968938
MsG0480021424.01	1.3358	4.08E-04
MsG0480022290.01	1.3477	0.0347863
MsG0480022363.01	1.0841	0.00968938
MsG0480022895.01	1.0365	0.0354776
MsG0480023388.01	1.1528	0.0295407
MsG0480023467.01	1.1208	0.00438929
MsG0480023706.01	4.3946	0.00731785
MsG0480023996.01	1.0943	0.00694651
MsG0580024738.01	1.1995	0.0116459
MsG0580024748.01	2.4371	0.00366502
MsG0580024999.01	1.31	0.0476841
MsG0580025073.01	1.3595	0.007546
MsG0580025177.01	4.2704	0.0476841
MsG0580025348.01	1.1137	0.0238735
MsG0580025750.01	1.1418	0.0117661
MsG0580026487.01	1.9716	0.00104595
MsG0580026720.01	2.0013	3.97E-05
MsG0580026921.01	1.534	0.00123791
MsG0580027043.01	1.3445	0.0399472
MsG0580027367.01	3.5328	1.63E-04
MsG0580028956.01	2.3201	0.0206255
MsG0580029132.01	1.1218	0.00460998
MsG0580029168.01	1.027	0.0154707
MsG0580029284.01	1.1873	0.00721383
MsG0680030604.01	1.2827	0.00731785
MsG0680031353.01	1.6625	2.69E-09
MsG0680031407.01	6.3069	0.0413788
MsG0680031547.01	1.4181	0.0196913
MsG0680031628.01	1.1274	0.0354643
MsG0680032847.01	2.722	0.013411
MsG0780036589.01	2.946	0.0388004
MsG0780038642.01	6.4285	0.0066416
MsG0780039623.01	1.2919	0.018888
MsG0780039625.01	1.3375	0.0470872
MsG0780039668.01	1.0179	0.0295407
MsG0780040174.01	1.8008	2.12E-04
MsG0780040277.01	1.4079	0.0154178
MsG0780040563.01	1.7612	0.0420837
MsG0780040771.01	3.7731	0.0195729
MsG0780040923.01	2.3091	0.0014925
MsG0780041147.01	1.1861	0.0103467
MsG0780041240.01	1.1232	0.0116459
MsG0780041255.01	1.8556	0.0249134
MsG0780041311.01	1.0203	0.0190046
MsG0780041790.01	1.1676	0.0266276
MsG0880042502.01	1.2109	0.0379123
MsG0880042517.01	1.802	0.00231548
MsG0880042604.01	1.5506	0.00221845
MsG0880042901.01	2.3201	0.0206255
MsG0880043076.01	1.0926	0.00366502
MsG0880044142.01	1.2108	0.0413788
MsG0880045194.01	1.9685	3.61E-07
MsG0880046050.01	1.8912	0.00217212
MsG0880046444.01	1.0774	0.00469391
MsG0880046933.01	1.2443	0.0158375
MsG0880047232.01	1.0791	0.0266067

## Sheet: Table S3
45 down-regulated DEGs in 35S:MtSIN1a#4 compared to WT
Gene ID	Log2(35S:MtSIN1a-GFP#4 / WT)	q value
MsG0180000590.01	-1.4241	0.0189156
MsG0180004803.01	-1.6552	0.00774302
MsG0180004804.01	-1.4803	2.99E-04
MsG0180004879.01	-1.886	3.40E-04
MsG0180005910.01	-1.2156	0.0324435
MsG0280006922.01	-1.0943	0.00350837
MsG0280007036.01	-1.2606	0.0112968
MsG0280007163.01	-1.446	0.00847532
MsG0280007878.01	-1.0558	0.0161798
MsG0280007953.01	-2.6635	0.00412852
MsG0280008107.01	-1.1134	0.00206818
MsG0280008379.01	-1.5563	6.54E-04
MsG0280010281.01	-1.1851	3.38E-05
MsG0280010780.01	-1.0546	0.0105856
MsG0380014766.01	-1.0588	4.17E-04
MsG0380015067.01	-1.2234	0.00214571
MsG0380016135.01	-1.4608	0.018888
MsG0380016721.01	-1.258	0.0196913
MsG0480018339.01	-1.3318	2.71E-04
MsG0480018568.01	-1.4613	0.0356726
MsG0480022054.01	-1.2227	0.00842511
MsG0480023881.01	-1.2658	9.01E-06
MsG0580025861.01	-3.5659	0.00750596
MsG0580027788.01	-1.3174	8.50E-05
MsG0580028288.01	-1.4291	0.0476841
MsG0580029140.01	-1.5052	0.0462597
MsG0580029178.01	-1.7257	0.0291226
MsG0580029753.01	-1.6316	0.0111716
MsG0580030029.01	-1.2493	0.0112968
MsG0680030756.01	-1.3918	0.00721383
MsG0680034385.01	-2.4122	0.0347863
MsG0780036252.01	-1.5511	0.00856453
MsG0780036637.01	-1.345	0.0139557
MsG0780038804.01	-1.2546	0.00135623
MsG0780039257.01	-1.4467	0.00452125
MsG0780040107.01	-1.0138	2.28E-04
MsG0780040693.01	-1.1988	0.0417157
MsG0780041756.01	-1.1439	0.0266383
MsG0880042925.01	-1.6835	6.07E-04
MsG0880043079.01	-1.3779	0.00731785
MsG0880043449.01	-1.9874	0.0016455
MsG0880044626.01	-1.3954	0.0476841
MsG0880046149.01	-1.0065	0.0152666
MsG0880046150.01	-1.3614	0.00750596
MsG0880047577.01	-1.0916	0.019869

## Sheet: Table S4
Identification of ribosome genes among upregulated DEGs
Gene ID	Gene Symbol	Type	kegg_pathway_term	KEGG Pathway Term Level1	KEGG Pathway Term Level2	SY4D Average FPKM	35S:MtSIN1a-GFP#4 Average FPKM	log2 (35S:MtSIN1a-GFP#4 / SY4D)	q value (35S:MtSIN1a-GFP#4 / SY4D)
MsG0080048040.01	'MsG0080048040.01'	mRNA	03010///Ribosome	Genetic Information Processing	Translation	167.746666666667	407.51	1.21558653519699	0.0016455010319566
MsG0080048216.01	'MsG0080048216.01'	mRNA	03010///Ribosome	Genetic Information Processing	Translation	85.68	248.643333333333	1.42213683928316	0.0073747568385812
MsG0180000118.01	'MsG0180000118.01'	mRNA	03010///Ribosome	Genetic Information Processing	Translation	369.19	795.986666666667	1.05197537192493	0.0182632462938536
MsG0180003117.01	'MsG0180003117.01'	mRNA	03010///Ribosome	Genetic Information Processing	Translation	292.426666666667	639.703333333333	1.06853210556409	0.0136174243333322
MsG0180003313.01	'MsG0180003313.01'	mRNA	03010///Ribosome	Genetic Information Processing	Translation	336.983333333333	779.98	1.09932636812365	0.0046939109863227
MsG0180003585.01	'MsG0180003585.01'	mRNA	03010///Ribosome	Genetic Information Processing	Translation	241.976666666667	524.91	1.04501357828207	0.0354775757288273
MsG0180003623.01	'MsG0180003623.01'	mRNA	03010///Ribosome	Genetic Information Processing	Translation	239.773333333333	542.086666666667	1.12950248053555	0.0073122411465941
MsG0180004129.01	'MsG0180004129.01'	mRNA	03010///Ribosome	Genetic Information Processing	Translation	719.773333333333	1693.21666666667	1.13980857992878	0.0075059617220529
MsG0180004130.01	'MsG0180004130.01'	mRNA	03010///Ribosome	Genetic Information Processing	Translation	135.83	308.473333333333	1.12361301819788	0.0299103101464178
MsG0180004609.01	'MsG0180004609.01'	mRNA	03010///Ribosome	Genetic Information Processing	Translation	144.553333333333	342.51	1.17846450799825	0.0075059617220529
MsG0180004829.01	'MsG0180004829.01'	mRNA	03010///Ribosome	Genetic Information Processing	Translation	150.693333333333	322.653333333333	1.03660467085337	0.0154178349008395
MsG0180005573.01	'MsG0180005573.01'	mRNA	03010///Ribosome	Genetic Information Processing	Translation	258.53	571.436666666667	1.09157647777421	0.0173481449570753
MsG0280006747.01	'MsG0280006747.01'	mRNA	03010///Ribosome	Genetic Information Processing	Translation	129.923333333333	278.79	1.03857630844724	0.0255794990681284
MsG0280007055.01	'MsG0280007055.01'	mRNA	03010///Ribosome	Genetic Information Processing	Translation	418.243333333333	878.746666666667	1.00100198089572	0.0321326272587834
MsG0280008118.01	'MsG0280008118.01'	mRNA	03010///Ribosome	Genetic Information Processing	Translation	330.66	797.376666666667	1.17797621227696	0.0195729467605232
MsG0280010232.01	'MsG0280010232.01'	mRNA	03010///Ribosome	Genetic Information Processing	Translation	268.633333333333	662.156666666667	1.23999472134425	0.0111716192135381
MsG0380015857.01	'MsG0380015857.01'	mRNA	03010///Ribosome	Genetic Information Processing	Translation	441.226666666667	981.073333333333	1.09791931256562	0.0182632462938536
MsG0380016678.01	'MsG0380016678.01'	mRNA	03010///Ribosome	Genetic Information Processing	Translation	565.583333333333	1372.9	1.2154479758208	0.0046939109863227
MsG0380017516.01	'MsG0380017516.01'	mRNA	03010///Ribosome	Genetic Information Processing	Translation	200.196666666667	519.08	1.33243265770373	0.0066695278260127
MsG0480018084.01	'MsG0480018084.01'	mRNA	03010///Ribosome	Genetic Information Processing	Translation	701.973333333333	1574.94	1.08441772937568	0.0030484482768466
MsG0480018252.01	'MsG0480018252.01'	mRNA	03010///Ribosome	Genetic Information Processing	Translation	32.16	104.89	1.66928198138073	0.0028321882333205
MsG0480019632.01	'MsG0480019632.01'	mRNA	03010///Ribosome	Genetic Information Processing	Translation	109.39	243.316666666667	1.07176209838943	0.018739371506459
MsG0480019747.01	'MsG0480019747.01'	mRNA	03010///Ribosome	Genetic Information Processing	Translation	164.836666666667	380.51	1.13339987516159	0.0285824408087749
MsG0480020895.01	'MsG0480020895.01'	mRNA	03010///Ribosome	Genetic Information Processing	Translation	241.72	558.41	1.09827761334933	0.0211619922547827
MsG0480021417.01	'MsG0480021417.01'	mRNA	03010///Ribosome	Genetic Information Processing	Translation	132.05	288.94	1.08287075391633	0.0096893758925799
MsG0480022363.01	'MsG0480022363.01'	mRNA	03010///Ribosome	Genetic Information Processing	Translation	166.036666666667	365.203333333333	1.08410384805614	0.0096893758925799
MsG0480023467.01	'MsG0480023467.01'	mRNA	03010///Ribosome	Genetic Information Processing	Translation	16.0733333333333	36.0833333333333	1.12083586290987	0.004389287776077
MsG0580024738.01	'MsG0580024738.01'	mRNA	03010///Ribosome	Genetic Information Processing	Translation	91	219.66	1.19947214745262	0.0116459308614473
MsG0580025073.01	'MsG0580025073.01'	mRNA	03010///Ribosome	Genetic Information Processing	Translation	106.59	282.546666666667	1.35951781869087	0.0075460022941554
MsG0580025348.01	'MsG0580025348.01'	mRNA	03010///Ribosome	Genetic Information Processing	Translation	44.0533333333333	97.96	1.11366331711456	0.0238734577596317
MsG0580025750.01	'MsG0580025750.01'	mRNA	03010///Ribosome+++04120///Ubiquitin mediated proteolysis	Genetic Information Processing	Translation+++Folding, sorting and degradation	233.726666666667	545.243333333333	1.14176290772599	0.0117660830141509
MsG0580027043.01	'MsG0580027043.01'	mRNA	03010///Ribosome	Genetic Information Processing	Translation	14.91	39.14	1.34445854691224	0.0399472202703082
MsG0580029132.01	'MsG0580029132.01'	mRNA	03010///Ribosome	Genetic Information Processing	Translation	919.123333333333	2134.73333333333	1.12175411525353	0.0046099773139347
MsG0580029168.01	'MsG0580029168.01'	mRNA	03010///Ribosome	Genetic Information Processing	Translation	534.176666666667	1126.94	1.02695560544783	0.015470721800604
MsG0580029284.01	'MsG0580029284.01'	mRNA	03010///Ribosome	Genetic Information Processing	Translation	66.4366666666667	158.433333333333	1.18728856593041	0.0072138266488714
MsG0680031547.01	'MsG0680031547.01'	mRNA	03010///Ribosome	Genetic Information Processing	Translation	8.13	22.66	1.41813724042631	0.0196913071240956
MsG0680031628.01	'MsG0680031628.01'	mRNA	03010///Ribosome	Genetic Information Processing	Translation	179.113333333333	414.366666666667	1.12744909744886	0.0354642800762663
MsG0780039668.01	'MsG0780039668.01'	mRNA	03010///Ribosome	Genetic Information Processing	Translation	619.263333333333	1300.88	1.01788922854972	0.0295407386107511
MsG0780041147.01	'MsG0780041147.01'	mRNA	03010///Ribosome+++04120///Ubiquitin mediated proteolysis	Genetic Information Processing	Translation+++Folding, sorting and degradation	641.933333333333	1563.78333333333	1.1861462083305	0.0103467082812534
MsG0780041240.01	'MsG0780041240.01'	mRNA	03010///Ribosome	Genetic Information Processing	Translation	143.726666666667	326.92	1.12323269930516	0.0116459308614473
MsG0780041311.01	'MsG0780041311.01'	mRNA	03010///Ribosome	Genetic Information Processing	Translation	489.576666666667	1041.33666666667	1.02033457947783	0.0190046176195409
MsG0780041790.01	'MsG0780041790.01'	mRNA	03010///Ribosome	Genetic Information Processing	Translation	91.1933333333333	223.746666666667	1.1676215507812	0.0266275854649557
MsG0880042517.01	'MsG0880042517.01'	mRNA	03010///Ribosome	Genetic Information Processing	Translation	259.486666666667	951.91	1.80198333631344	0.0023154784205842
MsG0880043076.01	'MsG0880043076.01'	mRNA	03010///Ribosome	Genetic Information Processing	Translation	61.98	136.51	1.09258677247412	0.0036650163732107
MsG0880046444.01	'MsG0880046444.01'	mRNA	03010///Ribosome	Genetic Information Processing	Translation	437.79	968.08	1.07741287676468	0.0046939109863227
MsG0880046933.01	'MsG0880046933.01'	mRNA	03010///Ribosome	Genetic Information Processing	Translation	272.716666666667	687.466666666667	1.24426992530736	0.0158375187319491

## Sheet: Table S5
Identification of ribosome biogenesis genes among upregulated DEGs
Gene ID	Gene Symbol	Type	kegg_pathway_term	KEGG Pathway Term Level1	KEGG Pathway Term Level2	SY4D Average FPKM	35S:MtSIN1a-GFP#4 Average FPKM	log2 (35S:MtSIN1a-GFP#4 / SY4D)	q value (35S:MtSIN1a-GFP#4 / SY4D)
MsG0180000336.01	'MsG0180000336.01'	mRNA	03008///Ribosome biogenesis in eukaryotes	Genetic Information Processing	Translation	6.80333333333333	14.8933333333333	1.07956480287255	0.0049510639179233
MsG0180002023.01	'MsG0180002023.01'	mRNA	03008///Ribosome biogenesis in eukaryotes	Genetic Information Processing	Translation	17.66	38.0333333333333	1.06463269585561	0.0266067383568736
MsG0180004151.01	'MsG0180004151.01'	mRNA	03008///Ribosome biogenesis in eukaryotes	Genetic Information Processing	Translation	1.45333333333333	3.45333333333333	1.19817512207095	0.0234265143947706
MsG0180004263.01	'MsG0180004263.01'	mRNA	03008///Ribosome biogenesis in eukaryotes	Genetic Information Processing	Translation	4.25666666666667	9.92666666666667	1.17106119118477	0.0108581259118647
MsG0480021424.01	'MsG0480021424.01'	mRNA	03008///Ribosome biogenesis in eukaryotes	Genetic Information Processing	Translation	13.4933333333333	35.25	1.33577964648064	4.083954805264E-4
MsG0480023388.01	'MsG0480023388.01'	mRNA	03008///Ribosome biogenesis in eukaryotes	Genetic Information Processing	Translation	8.50333333333333	19.57	1.15279640746528	0.0295407386107511
MsG0780039623.01	'MsG0780039623.01'	mRNA	03008///Ribosome biogenesis in eukaryotes	Genetic Information Processing	Translation	11.4166666666667	30.1	1.29188520997717	0.0188879551318628
MsG0780040174.01	'MsG0780040174.01'	mRNA	03008///Ribosome biogenesis in eukaryotes	Genetic Information Processing	Translation	23.8166666666667	86.23	1.8008284532987	2.124538140872E-4
MsG0880042604.01	'MsG0880042604.01'	mRNA	03008///Ribosome biogenesis in eukaryotes	Genetic Information Processing	Translation	10.2066666666667	30.61	1.55057741492047	0.0022184519280915
